# Supplementary material for: Application of Machine Learning Techniques for Predicting Compressive, Splitting Tensile, and Flexural Strengths of Concrete with Metakaolin
Source: Materials (Basel). 2022 Aug 7;15(15):5435. doi: 10.3390/ma15155435 (PMC9369826; doi:10.3390/ma15155435)
Supplement: Supplementary file 1 [file materials-15-05435-s001.zip]

Archive with 1 entries (1 files):
- materials-1818162-supplementary.pdf
